# Supplementary material for: Predicting potential miRNA-disease associations based on more reliable negative sample selection
Source: BMC Bioinformatics. 2022 Oct 17;23:432. doi: 10.1186/s12859-022-04978-3 (PMC9575264; doi:10.1186/s12859-022-04978-3)
Supplement: Supplementary file 1 — Additional file 1. The 1123 more reliable miRNA-disease associations selected by KR-NSSM. [file 12859_2022_4978_MOESM1_ESM.xls]

## Sheet: Sheet1
miRNA name	disease name	HMDD	dbDEMC
hsa-mir-133b	Adenocarcinoma	0	0
hsa-mir-18b	Adenocarcinoma	0	0
hsa-mir-27b	Adenocarcinoma	1	0
hsa-mir-99a	Adenocarcinoma	1	0
hsa-mir-130a	Adenocarcinoma	0	0
hsa-mir-137	Adenocarcinoma	0	0
hsa-mir-23b	Adenocarcinoma	1	0
hsa-mir-335	Adenocarcinoma	0	0
hsa-mir-375	Adenocarcinoma	1	0
hsa-mir-107	Adenocarcinoma	1	0
hsa-mir-124	Adenocarcinoma	1	0
hsa-mir-26a	Adenocarcinoma	1	0
hsa-mir-206	Adenocarcinoma	1	0
hsa-mir-30e	Adenocarcinoma	1	0
hsa-mir-127	Adenocarcinoma	1	0
hsa-mir-373	Adenocarcinoma	1	0
hsa-mir-122	Adenocarcinoma	0	0
hsa-mir-199b	Adenocarcinoma	0	0
hsa-mir-20b	Adenocarcinoma	1	0
hsa-mir-22	Adenocarcinoma	1	0
hsa-mir-224	Adenocarcinoma	1	0
hsa-mir-193b	Adenoviridae Infections	0	0
hsa-mir-130a	Adenoviridae Infections	0	0
hsa-mir-23b	Adenoviridae Infections	0	0
hsa-mir-335	Adenoviridae Infections	0	0
hsa-mir-375	Adenoviridae Infections	0	0
hsa-mir-107	Adenoviridae Infections	0	0
hsa-mir-206	Adenoviridae Infections	0	0
hsa-mir-199b	Adenoviridae Infections	0	0
hsa-mir-20b	Adenoviridae Infections	0	0
hsa-mir-22	Adenoviridae Infections	0	0
hsa-mir-224	Adenoviridae Infections	0	0
hsa-mir-133b	Adrenocortical Carcinoma	0	0
hsa-mir-191	Adrenocortical Carcinoma	0	1
hsa-mir-193b	Adrenocortical Carcinoma	0	1
hsa-mir-18b	Adrenocortical Carcinoma	0	1
hsa-mir-27b	Adrenocortical Carcinoma	0	1
hsa-mir-99a	Adrenocortical Carcinoma	0	1
hsa-mir-107	Adrenocortical Carcinoma	0	1
hsa-mir-124	Adrenocortical Carcinoma	0	1
hsa-mir-26a	Adrenocortical Carcinoma	0	0
hsa-mir-206	Adrenocortical Carcinoma	0	0
hsa-mir-30e	Adrenocortical Carcinoma	0	1
hsa-mir-127	Adrenocortical Carcinoma	0	1
hsa-mir-122	Adrenocortical Carcinoma	0	0
hsa-mir-199b	Adrenocortical Carcinoma	0	1
hsa-mir-20b	Adrenocortical Carcinoma	0	1
hsa-mir-22	Adrenocortical Carcinoma	0	1
hsa-mir-224	Adrenocortical Carcinoma	0	0
hsa-mir-193b	Alzheimer Disease	1	0
hsa-mir-18b	Alzheimer Disease	0	0
hsa-mir-99a	Alzheimer Disease	0	0
hsa-mir-130a	Alzheimer Disease	0	0
hsa-mir-23b	Alzheimer Disease	0	0
hsa-mir-335	Alzheimer Disease	0	0
hsa-mir-206	Alzheimer Disease	1	0
hsa-mir-20b	Alzheimer Disease	0	0
hsa-mir-22	Alzheimer Disease	0	0
hsa-mir-224	Alzheimer Disease	0	0
hsa-mir-18b	Arthritis, Rheumatoid	0	0
hsa-mir-130a	Arthritis, Rheumatoid	0	0
hsa-mir-23b	Arthritis, Rheumatoid	0	0
hsa-mir-22	Arthritis, Rheumatoid	1	0
hsa-mir-193b	Asthma	0	0
hsa-mir-18b	Asthma	0	0
hsa-mir-130a	Asthma	0	0
hsa-mir-23b	Asthma	1	0
hsa-mir-335	Asthma	0	0
hsa-mir-206	Asthma	1	0
hsa-mir-22	Asthma	1	0
hsa-mir-224	Asthma	1	0
hsa-mir-191	Astrocytoma	0	0
hsa-mir-193b	Astrocytoma	0	0
hsa-mir-18b	Astrocytoma	0	0
hsa-mir-196b	Astrocytoma	0	0
hsa-mir-27b	Astrocytoma	0	0
hsa-mir-99a	Astrocytoma	0	0
hsa-mir-130a	Astrocytoma	0	0
hsa-mir-23b	Astrocytoma	0	0
hsa-mir-206	Astrocytoma	1	0
hsa-mir-30d	Astrocytoma	0	0
hsa-mir-30e	Astrocytoma	0	0
hsa-mir-127	Astrocytoma	0	0
hsa-mir-373	Astrocytoma	0	0
hsa-mir-199b	Astrocytoma	0	0
hsa-mir-20b	Astrocytoma	0	0
hsa-mir-22	Astrocytoma	1	0
hsa-mir-224	Astrocytoma	0	0
hsa-mir-193b	Atherosclerosis	0	0
hsa-mir-18b	Atherosclerosis	0	0
hsa-mir-27b	Atherosclerosis	1	0
hsa-mir-130a	Atherosclerosis	0	0
hsa-mir-23b	Atherosclerosis	1	0
hsa-mir-335	Atherosclerosis	0	0
hsa-mir-206	Atherosclerosis	1	0
hsa-mir-22	Atherosclerosis	1	0
hsa-mir-224	Atherosclerosis	0	0
hsa-mir-18b	Atrial Fibrillation	0	0
hsa-mir-130a	Atrial Fibrillation	0	0
hsa-mir-23b	Atrial Fibrillation	0	0
hsa-mir-22	Atrial Fibrillation	0	0
hsa-mir-18b	Autistic Disorder	0	0
hsa-mir-27b	Autistic Disorder	0	0
hsa-mir-130a	Autistic Disorder	0	0
hsa-mir-335	Autistic Disorder	0	0
hsa-mir-375	Autistic Disorder	0	0
hsa-mir-107	Autistic Disorder	0	0
hsa-mir-206	Autistic Disorder	0	0
hsa-mir-20b	Autistic Disorder	0	0
hsa-mir-22	Autistic Disorder	0	0
hsa-mir-224	Autistic Disorder	0	0
hsa-mir-18b	Azoospermia	0	0
hsa-mir-130a	Azoospermia	0	0
hsa-mir-23b	Azoospermia	0	0
hsa-mir-335	Azoospermia	0	0
hsa-mir-107	Azoospermia	0	0
hsa-mir-199b	Azoospermia	0	0
hsa-mir-20b	Azoospermia	0	0
hsa-mir-22	Azoospermia	0	0
hsa-mir-224	Azoospermia	0	0
hsa-mir-193b	Barrett Esophagus	0	0
hsa-mir-18b	Barrett Esophagus	0	0
hsa-mir-130a	Barrett Esophagus	0	0
hsa-mir-23b	Barrett Esophagus	0	0
hsa-mir-335	Barrett Esophagus	0	0
hsa-mir-107	Barrett Esophagus	0	0
hsa-mir-206	Barrett Esophagus	0	0
hsa-mir-199b	Barrett Esophagus	0	0
hsa-mir-20b	Barrett Esophagus	0	0
hsa-mir-22	Barrett Esophagus	0	0
hsa-mir-224	Barrett Esophagus	0	0
hsa-mir-191	Biliary Tract Neoplasms	0	1
hsa-mir-192	Biliary Tract Neoplasms	0	1
hsa-mir-204	Biliary Tract Neoplasms	0	1
hsa-mir-18b	Biliary Tract Neoplasms	0	1
hsa-mir-130a	Biliary Tract Neoplasms	0	1
hsa-mir-30d	Biliary Tract Neoplasms	0	1
hsa-mir-30e	Biliary Tract Neoplasms	0	1
hsa-mir-127	Biliary Tract Neoplasms	0	1
hsa-mir-373	Biliary Tract Neoplasms	0	1
hsa-mir-199b	Biliary Tract Neoplasms	0	1
hsa-mir-20b	Biliary Tract Neoplasms	0	1
hsa-mir-192	Breast Neoplasms	1	1
hsa-mir-99a	Breast Neoplasms	1	1
hsa-mir-130a	Breast Neoplasms	1	1
hsa-mir-30e	Breast Neoplasms	1	1
hsa-mir-30d	Burkitt Lymphoma	0	0
hsa-mir-133b	Carcinoma	1	0
hsa-mir-191	Carcinoma	1	0
hsa-mir-193b	Carcinoma	1	0
hsa-mir-18b	Carcinoma	1	0
hsa-mir-27b	Carcinoma	1	0
hsa-mir-99a	Carcinoma	1	0
hsa-mir-130a	Carcinoma	1	0
hsa-mir-137	Carcinoma	1	0
hsa-mir-23b	Carcinoma	1	0
hsa-mir-335	Carcinoma	1	0
hsa-mir-107	Carcinoma	1	0
hsa-mir-124	Carcinoma	1	0
hsa-mir-26a	Carcinoma	1	0
hsa-mir-206	Carcinoma	1	0
hsa-mir-30e	Carcinoma	1	0
hsa-mir-127	Carcinoma	1	0
hsa-mir-122	Carcinoma	1	0
hsa-mir-199b	Carcinoma	1	0
hsa-mir-20b	Carcinoma	1	0
hsa-mir-22	Carcinoma	1	0
hsa-mir-224	Carcinoma	1	0
hsa-mir-191	Carcinoma, Basal Cell	0	0
hsa-mir-192	Carcinoma, Basal Cell	0	0
hsa-mir-193b	Carcinoma, Basal Cell	0	0
hsa-mir-27b	Carcinoma, Basal Cell	0	0
hsa-mir-99a	Carcinoma, Basal Cell	0	0
hsa-mir-130a	Carcinoma, Basal Cell	0	0
hsa-mir-137	Carcinoma, Basal Cell	0	0
hsa-mir-23b	Carcinoma, Basal Cell	0	0
hsa-mir-335	Carcinoma, Basal Cell	0	0
hsa-mir-375	Carcinoma, Basal Cell	0	0
hsa-mir-107	Carcinoma, Basal Cell	0	0
hsa-mir-124	Carcinoma, Basal Cell	0	0
hsa-mir-206	Carcinoma, Basal Cell	0	0
hsa-mir-30e	Carcinoma, Basal Cell	0	0
hsa-mir-127	Carcinoma, Basal Cell	0	0
hsa-mir-122	Carcinoma, Basal Cell	0	0
hsa-mir-199b	Carcinoma, Basal Cell	0	0
hsa-mir-20b	Carcinoma, Basal Cell	0	0
hsa-mir-22	Carcinoma, Basal Cell	0	0
hsa-mir-224	Carcinoma, Basal Cell	0	0
hsa-mir-193b	Carcinoma Hepatocellular	1	1
hsa-mir-27b	Carcinoma Hepatocellular	1	1
hsa-mir-137	Carcinoma Hepatocellular	1	1
hsa-mir-23b	Carcinoma Hepatocellular	1	1
hsa-mir-206	Carcinoma Hepatocellular	1	1
hsa-mir-30e	Carcinoma Hepatocellular	1	1
hsa-mir-192	Carcinoma, Non-Small-Cell Lung	1	0
hsa-mir-18b	Carcinoma, Non-Small-Cell Lung	0	0
hsa-mir-99a	Carcinoma, Non-Small-Cell Lung	1	0
hsa-mir-23b	Carcinoma, Non-Small-Cell Lung	1	0
hsa-mir-335	Carcinoma, Non-Small-Cell Lung	1	0
hsa-mir-375	Carcinoma, Non-Small-Cell Lung	1	0
hsa-mir-107	Carcinoma, Non-Small-Cell Lung	1	0
hsa-mir-206	Carcinoma, Non-Small-Cell Lung	1	0
hsa-mir-127	Carcinoma, Non-Small-Cell Lung	1	0
hsa-mir-122	Carcinoma, Non-Small-Cell Lung	1	0
hsa-mir-20b	Carcinoma, Non-Small-Cell Lung	1	0
hsa-mir-22	Carcinoma, Non-Small-Cell Lung	1	0
hsa-mir-224	Carcinoma, Non-Small-Cell Lung	1	0
hsa-mir-133b	Carcinoma, Renal Cell	1	0
hsa-mir-191	Carcinoma, Renal Cell	1	0
hsa-mir-192	Carcinoma, Renal Cell	1	0
hsa-mir-193b	Carcinoma, Renal Cell	1	0
hsa-mir-18b	Carcinoma, Renal Cell	0	0
hsa-mir-27b	Carcinoma, Renal Cell	1	0
hsa-mir-30b	Carcinoma, Renal Cell	1	0
hsa-mir-130a	Carcinoma, Renal Cell	0	0
hsa-mir-137	Carcinoma, Renal Cell	1	0
hsa-mir-375	Carcinoma, Renal Cell	1	0
hsa-mir-107	Carcinoma, Renal Cell	1	0
hsa-mir-30e	Carcinoma, Renal Cell	0	0
hsa-mir-373	Carcinoma, Renal Cell	0	0
hsa-mir-20b	Carcinoma, Renal Cell	0	0
hsa-mir-22	Carcinoma, Renal Cell	1	0
hsa-mir-191	Carcinoma, Small Cell	1	0
hsa-mir-18b	Carcinoma, Small Cell	0	0
hsa-mir-30d	Carcinoma, Small Cell	1	0
hsa-mir-30e	Carcinoma, Small Cell	1	0
hsa-mir-20b	Carcinoma, Small Cell	1	0
hsa-mir-192	Carcinoma, Squamous Cell	1	1
hsa-mir-193b	Carcinoma, Squamous Cell	1	1
hsa-mir-99a	Carcinoma, Squamous Cell	1	1
hsa-mir-23b	Carcinoma, Squamous Cell	1	1
hsa-mir-335	Carcinoma, Squamous Cell	1	1
hsa-mir-107	Carcinoma, Squamous Cell	1	1
hsa-mir-206	Carcinoma, Squamous Cell	1	1
hsa-mir-30e	Carcinoma, Squamous Cell	0	1
hsa-mir-127	Carcinoma, Squamous Cell	1	1
hsa-mir-122	Carcinoma, Squamous Cell	1	1
hsa-mir-199b	Carcinoma, Squamous Cell	1	1
hsa-mir-22	Carcinoma, Squamous Cell	1	1
hsa-mir-224	Carcinoma, Squamous Cell	1	1
hsa-mir-18b	Cardiomyopathy, Hypertrophic	0	0
hsa-mir-130a	Cardiomyopathy, Hypertrophic	0	0
hsa-mir-191	Cholangiocarcinoma	1	0
hsa-mir-18b	Cholangiocarcinoma	0	0
hsa-mir-130a	Cholangiocarcinoma	0	0
hsa-mir-23b	Cholangiocarcinoma	0	0
hsa-mir-107	Cholangiocarcinoma	0	0
hsa-mir-30d	Cholangiocarcinoma	0	0
hsa-mir-30e	Cholangiocarcinoma	1	0
hsa-mir-199b	Cholangiocarcinoma	1	0
hsa-mir-20b	Cholangiocarcinoma	0	0
hsa-mir-22	Cholangiocarcinoma	1	0
hsa-mir-193b	Colonic Neoplasms	0	1
hsa-mir-18b	Colonic Neoplasms	0	1
hsa-mir-27b	Colonic Neoplasms	0	1
hsa-mir-99a	Colonic Neoplasms	0	1
hsa-mir-130a	Colonic Neoplasms	0	1
hsa-mir-335	Colonic Neoplasms	0	1
hsa-mir-375	Colonic Neoplasms	0	1
hsa-mir-124	Colonic Neoplasms	0	1
hsa-mir-26a	Colonic Neoplasms	0	1
hsa-mir-206	Colonic Neoplasms	0	1
hsa-mir-30e	Colonic Neoplasms	0	1
hsa-mir-122	Colonic Neoplasms	0	1
hsa-mir-199b	Colonic Neoplasms	0	1
hsa-mir-20b	Colonic Neoplasms	0	1
hsa-mir-224	Colonic Neoplasms	0	1
hsa-mir-191	Colorectal Neoplasms	0	1
hsa-mir-192	Colorectal Neoplasms	0	1
hsa-mir-193b	Colorectal Neoplasms	0	1
hsa-mir-30b	Colorectal Neoplasms	0	1
hsa-mir-30c	Colorectal Neoplasms	0	1
hsa-mir-23b	Colorectal Neoplasms	0	1
hsa-mir-30e	Colorectal Neoplasms	0	1
hsa-mir-20b	Colorectal Neoplasms	0	1
hsa-mir-18b	Coronary Artery Disease	0	0
hsa-mir-23b	Coronary Artery Disease	0	0
hsa-mir-22	Coronary Artery Disease	1	0
hsa-mir-18b	Crohn Disease	0	0
hsa-mir-130a	Crohn Disease	0	0
hsa-mir-23b	Crohn Disease	0	0
hsa-mir-335	Crohn Disease	0	0
hsa-mir-199b	Crohn Disease	0	0
hsa-mir-20b	Crohn Disease	0	0
hsa-mir-22	Crohn Disease	0	0
hsa-mir-224	Crohn Disease	0	0
hsa-mir-18b	Diabetes Mellitus, Type 2	0	0
hsa-mir-130a	Diabetes Mellitus, Type 2	1	0
hsa-mir-23b	Diabetes Mellitus, Type 2	1	0
hsa-mir-335	Diabetes Mellitus, Type 2	0	0
hsa-mir-22	Diabetes Mellitus, Type 2	1	0
hsa-mir-224	Diabetes Mellitus, Type 2	0	0
hsa-mir-191	Digestive System Neoplasms	0	0
hsa-mir-30d	Digestive System Neoplasms	0	0
hsa-mir-30e	Digestive System Neoplasms	0	0
hsa-mir-127	Digestive System Neoplasms	0	0
hsa-mir-20b	Digestive System Neoplasms	0	0
hsa-mir-133b	Endometrial Neoplasms	0	1
hsa-mir-191	Endometrial Neoplasms	0	1
hsa-mir-192	Endometrial Neoplasms	0	1
hsa-mir-130a	Endometrial Neoplasms	0	1
hsa-mir-137	Endometrial Neoplasms	1	0
hsa-mir-23b	Endometrial Neoplasms	0	1
hsa-mir-335	Endometrial Neoplasms	0	0
hsa-mir-375	Endometrial Neoplasms	0	1
hsa-mir-107	Endometrial Neoplasms	0	1
hsa-mir-26a	Endometrial Neoplasms	0	1
hsa-mir-206	Endometrial Neoplasms	0	0
hsa-mir-30e	Endometrial Neoplasms	0	1
hsa-mir-127	Endometrial Neoplasms	0	1
hsa-mir-122	Endometrial Neoplasms	0	0
hsa-mir-20b	Endometrial Neoplasms	0	1
hsa-mir-22	Endometrial Neoplasms	0	1
hsa-mir-224	Endometrial Neoplasms	0	0
hsa-mir-193b	Endometriosis	0	0
hsa-mir-18b	Endometriosis	0	0
hsa-mir-27b	Endometriosis	1	0
hsa-mir-130a	Endometriosis	0	0
hsa-mir-335	Endometriosis	0	0
hsa-mir-107	Endometriosis	0	0
hsa-mir-206	Endometriosis	0	0
hsa-mir-127	Endometriosis	0	0
hsa-mir-122	Endometriosis	0	0
hsa-mir-199b	Endometriosis	0	0
hsa-mir-20b	Endometriosis	0	0
hsa-mir-224	Endometriosis	0	0
hsa-mir-18b	Eosinophilic Esophagitis	0	0
hsa-mir-27b	Eosinophilic Esophagitis	0	0
hsa-mir-99a	Eosinophilic Esophagitis	0	0
hsa-mir-130a	Eosinophilic Esophagitis	0	0
hsa-mir-23b	Eosinophilic Esophagitis	0	0
hsa-mir-335	Eosinophilic Esophagitis	0	0
hsa-mir-107	Eosinophilic Esophagitis	0	0
hsa-mir-206	Eosinophilic Esophagitis	0	0
hsa-mir-199b	Eosinophilic Esophagitis	0	0
hsa-mir-20b	Eosinophilic Esophagitis	0	0
hsa-mir-22	Eosinophilic Esophagitis	0	0
hsa-mir-224	Eosinophilic Esophagitis	0	0
hsa-mir-30d	Ependymoma	0	0
hsa-mir-133b	Esophageal Neoplasms	0	1
hsa-mir-191	Esophageal Neoplasms	0	0
hsa-mir-193b	Esophageal Neoplasms	0	0
hsa-mir-18b	Esophageal Neoplasms	0	0
hsa-mir-27b	Esophageal Neoplasms	1	0
hsa-mir-30c	Esophageal Neoplasms	0	1
hsa-mir-132	Esophageal Neoplasms	0	1
hsa-mir-137	Esophageal Neoplasms	0	1
hsa-mir-23b	Esophageal Neoplasms	0	1
hsa-mir-335	Esophageal Neoplasms	0	1
hsa-mir-107	Esophageal Neoplasms	0	1
hsa-mir-124	Esophageal Neoplasms	0	1
hsa-mir-206	Esophageal Neoplasms	0	1
hsa-mir-30e	Esophageal Neoplasms	0	1
hsa-mir-127	Esophageal Neoplasms	0	1
hsa-mir-373	Esophageal Neoplasms	1	1
hsa-mir-122	Esophageal Neoplasms	0	1
hsa-mir-199b	Esophageal Neoplasms	0	1
hsa-mir-20b	Esophageal Neoplasms	0	1
hsa-mir-224	Esophageal Neoplasms	0	1
hsa-mir-191	Gastrointestinal Neoplasms	0	0
hsa-mir-192	Gastrointestinal Neoplasms	1	0
hsa-mir-193b	Gastrointestinal Neoplasms	0	0
hsa-mir-196b	Gastrointestinal Neoplasms	0	0
hsa-mir-27b	Gastrointestinal Neoplasms	0	0
hsa-mir-30b	Gastrointestinal Neoplasms	0	0
hsa-mir-30c	Gastrointestinal Neoplasms	0	0
hsa-mir-342	Gastrointestinal Neoplasms	0	0
hsa-mir-99a	Gastrointestinal Neoplasms	0	0
hsa-mir-130a	Gastrointestinal Neoplasms	0	0
hsa-mir-137	Gastrointestinal Neoplasms	0	0
hsa-mir-23b	Gastrointestinal Neoplasms	0	0
hsa-mir-335	Gastrointestinal Neoplasms	0	0
hsa-mir-26a	Gastrointestinal Neoplasms	0	0
hsa-mir-206	Gastrointestinal Neoplasms	0	0
hsa-mir-30d	Gastrointestinal Neoplasms	0	0
hsa-mir-30e	Gastrointestinal Neoplasms	1	0
hsa-mir-127	Gastrointestinal Neoplasms	0	0
hsa-mir-373	Gastrointestinal Neoplasms	0	0
hsa-mir-122	Gastrointestinal Neoplasms	1	0
hsa-mir-199b	Gastrointestinal Neoplasms	0	0
hsa-mir-20b	Gastrointestinal Neoplasms	0	0
hsa-mir-22	Gastrointestinal Neoplasms	0	0
hsa-mir-224	Gastrointestinal Neoplasms	0	0
hsa-mir-133b	Glioblastoma	1	0
hsa-mir-192	Glioblastoma	0	0
hsa-mir-193b	Glioblastoma	1	0
hsa-mir-18b	Glioblastoma	0	0
hsa-mir-335	Glioblastoma	0	0
hsa-mir-375	Glioblastoma	1	0
hsa-mir-107	Glioblastoma	0	0
hsa-mir-127	Glioblastoma	1	0
hsa-mir-122	Glioblastoma	0	0
hsa-mir-199b	Glioblastoma	0	0
hsa-mir-133b	Glioma	1	0
hsa-mir-191	Glioma	0	0
hsa-mir-192	Glioma	1	0
hsa-mir-193b	Glioma	1	0
hsa-mir-99a	Glioma	0	0
hsa-mir-130a	Glioma	1	0
hsa-mir-137	Glioma	1	0
hsa-mir-23b	Glioma	1	0
hsa-mir-26a	Glioma	1	0
hsa-mir-206	Glioma	0	0
hsa-mir-127	Glioma	1	0
hsa-mir-122	Glioma	1	0
hsa-mir-199b	Glioma	0	0
hsa-mir-22	Glioma	0	0
hsa-mir-133b	Head and Neck Neoplasms	0	1
hsa-mir-191	Head and Neck Neoplasms	0	1
hsa-mir-192	Head and Neck Neoplasms	0	0
hsa-mir-30c	Head and Neck Neoplasms	0	1
hsa-mir-137	Head and Neck Neoplasms	0	1
hsa-mir-23b	Head and Neck Neoplasms	0	1
hsa-mir-335	Head and Neck Neoplasms	0	1
hsa-mir-124	Head and Neck Neoplasms	0	1
hsa-mir-26a	Head and Neck Neoplasms	0	1
hsa-mir-206	Head and Neck Neoplasms	0	1
hsa-mir-30e	Head and Neck Neoplasms	0	1
hsa-mir-127	Head and Neck Neoplasms	0	1
hsa-mir-373	Head and Neck Neoplasms	0	0
hsa-mir-122	Head and Neck Neoplasms	0	1
hsa-mir-199b	Head and Neck Neoplasms	0	1
hsa-mir-20b	Head and Neck Neoplasms	0	1
hsa-mir-22	Head and Neck Neoplasms	0	1
hsa-mir-224	Head and Neck Neoplasms	0	1
hsa-mir-193b	Heart Failure	0	0
hsa-mir-27b	Heart Failure	0	0
hsa-mir-335	Heart Failure	0	0
hsa-mir-375	Heart Failure	1	0
hsa-mir-206	Heart Failure	1	0
hsa-mir-20b	Heart Failure	1	0
hsa-mir-224	Heart Failure	0	0
hsa-mir-193b	Hepatitis B	0	0
hsa-mir-27b	Hepatitis B	0	0
hsa-mir-130a	Hepatitis B	1	0
hsa-mir-335	Hepatitis B	0	0
hsa-mir-375	Hepatitis B	0	0
hsa-mir-107	Hepatitis B	0	0
hsa-mir-206	Hepatitis B	0	0
hsa-mir-199b	Hepatitis B	0	0
hsa-mir-20b	Hepatitis B	0	0
hsa-mir-22	Hepatitis B	1	0
hsa-mir-224	Hepatitis B	1	0
hsa-mir-193b	Hepatitis C	1	0
hsa-mir-18b	Hepatitis C	0	0
hsa-mir-27b	Hepatitis C	1	0
hsa-mir-130a	Hepatitis C	1	0
hsa-mir-23b	Hepatitis C	1	0
hsa-mir-335	Hepatitis C	0	0
hsa-mir-375	Hepatitis C	0	0
hsa-mir-107	Hepatitis C	1	0
hsa-mir-206	Hepatitis C	0	0
hsa-mir-199b	Hepatitis C	1	0
hsa-mir-20b	Hepatitis C	0	0
hsa-mir-22	Hepatitis C	0	0
hsa-mir-224	Hepatitis C	1	0
hsa-mir-18b	Hepatitis, Chronic	0	0
hsa-mir-191	Hodgkin Disease	0	0
hsa-mir-193b	Hodgkin Disease	0	0
hsa-mir-18b	Hodgkin Disease	0	0
hsa-mir-27b	Hodgkin Disease	0	0
hsa-mir-99a	Hodgkin Disease	0	0
hsa-mir-130a	Hodgkin Disease	0	0
hsa-mir-137	Hodgkin Disease	0	0
hsa-mir-23b	Hodgkin Disease	0	0
hsa-mir-335	Hodgkin Disease	0	0
hsa-mir-107	Hodgkin Disease	0	0
hsa-mir-206	Hodgkin Disease	0	0
hsa-mir-30e	Hodgkin Disease	0	0
hsa-mir-373	Hodgkin Disease	0	0
hsa-mir-20b	Hodgkin Disease	0	0
hsa-mir-22	Hodgkin Disease	0	0
hsa-mir-224	Hodgkin Disease	0	0
hsa-mir-193b	Hypertension	0	0
hsa-mir-18b	Hypertension	0	0
hsa-mir-130a	Hypertension	1	0
hsa-mir-23b	Hypertension	1	0
hsa-mir-335	Hypertension	0	0
hsa-mir-206	Hypertension	1	0
hsa-mir-22	Hypertension	1	0
hsa-mir-224	Hypertension	0	0
hsa-mir-193b	Hypertrophy	0	0
hsa-mir-18b	Hypertrophy	0	0
hsa-mir-27b	Hypertrophy	0	0
hsa-mir-99a	Hypertrophy	0	0
hsa-mir-130a	Hypertrophy	0	0
hsa-mir-23b	Hypertrophy	0	0
hsa-mir-335	Hypertrophy	0	0
hsa-mir-20b	Hypertrophy	0	0
hsa-mir-22	Hypertrophy	0	0
hsa-mir-224	Hypertrophy	0	0
hsa-mir-193b	Inflammation	1	0
hsa-mir-18b	Inflammation	0	0
hsa-mir-27b	Inflammation	1	0
hsa-mir-130a	Inflammation	1	0
hsa-mir-335	Inflammation	0	0
hsa-mir-375	Inflammation	0	0
hsa-mir-107	Inflammation	0	0
hsa-mir-206	Inflammation	1	0
hsa-mir-20b	Inflammation	0	0
hsa-mir-22	Inflammation	1	0
hsa-mir-224	Inflammation	1	0
hsa-mir-191	Laryngeal Neoplasms	0	0
hsa-mir-193b	Laryngeal Neoplasms	1	0
hsa-mir-18b	Laryngeal Neoplasms	0	0
hsa-mir-27b	Laryngeal Neoplasms	1	0
hsa-mir-99a	Laryngeal Neoplasms	0	0
hsa-mir-130a	Laryngeal Neoplasms	1	0
hsa-mir-23b	Laryngeal Neoplasms	0	0
hsa-mir-335	Laryngeal Neoplasms	0	0
hsa-mir-107	Laryngeal Neoplasms	0	0
hsa-mir-30e	Laryngeal Neoplasms	0	0
hsa-mir-127	Laryngeal Neoplasms	0	0
hsa-mir-122	Laryngeal Neoplasms	0	0
hsa-mir-199b	Laryngeal Neoplasms	0	0
hsa-mir-22	Laryngeal Neoplasms	0	0
hsa-mir-224	Laryngeal Neoplasms	0	0
hsa-mir-30d	Leiomyoma	0	0
hsa-mir-133b	Leukemia	0	1
hsa-mir-191	Leukemia	1	1
hsa-mir-192	Leukemia	0	1
hsa-mir-193b	Leukemia	1	1
hsa-mir-18b	Leukemia	1	1
hsa-mir-27b	Leukemia	1	1
hsa-mir-99a	Leukemia	1	1
hsa-mir-130a	Leukemia	1	1
hsa-mir-137	Leukemia	0	1
hsa-mir-23b	Leukemia	1	1
hsa-mir-335	Leukemia	1	1
hsa-mir-375	Leukemia	1	1
hsa-mir-107	Leukemia	1	1
hsa-mir-124	Leukemia	1	0
hsa-mir-206	Leukemia	1	1
hsa-mir-30e	Leukemia	1	1
hsa-mir-127	Leukemia	1	1
hsa-mir-373	Leukemia	1	1
hsa-mir-122	Leukemia	1	0
hsa-mir-20b	Leukemia	0	1
hsa-mir-22	Leukemia	1	1
hsa-mir-224	Leukemia	1	1
hsa-mir-191	Leukemia, B-Cell	0	0
hsa-mir-30d	Leukemia, B-Cell	0	0
hsa-mir-30e	Leukemia, B-Cell	0	0
hsa-mir-193b	Leukemia, Lymphocytic, Chronic, B-Cell	1	0
hsa-mir-18b	Leukemia, Lymphocytic, Chronic, B-Cell	0	0
hsa-mir-99a	Leukemia, Lymphocytic, Chronic, B-Cell	0	0
hsa-mir-335	Leukemia, Lymphocytic, Chronic, B-Cell	0	0
hsa-mir-375	Leukemia, Lymphocytic, Chronic, B-Cell	0	0
hsa-mir-199b	Leukemia, Lymphocytic, Chronic, B-Cell	1	0
hsa-mir-20b	Leukemia, Lymphocytic, Chronic, B-Cell	0	0
hsa-mir-224	Leukemia, Lymphocytic, Chronic, B-Cell	0	0
hsa-mir-191	Leukemia, Myelogenous, Chronic, BCR-ABL Positive	0	0
hsa-mir-18b	Leukemia, Myelogenous, Chronic, BCR-ABL Positive	0	0
hsa-mir-130a	Leukemia, Myelogenous, Chronic, BCR-ABL Positive	0	0
hsa-mir-23b	Leukemia, Myelogenous, Chronic, BCR-ABL Positive	0	0
hsa-mir-107	Leukemia, Myelogenous, Chronic, BCR-ABL Positive	1	0
hsa-mir-30e	Leukemia, Myelogenous, Chronic, BCR-ABL Positive	0	0
hsa-mir-373	Leukemia, Myelogenous, Chronic, BCR-ABL Positive	0	0
hsa-mir-20b	Leukemia, Myelogenous, Chronic, BCR-ABL Positive	0	0
hsa-mir-22	Leukemia, Myelogenous, Chronic, BCR-ABL Positive	0	0
hsa-mir-191	Leukemia, Myeloid	1	0
hsa-mir-18b	Leukemia, Myeloid	0	0
hsa-mir-30d	Leukemia, Myeloid	0	0
hsa-mir-30e	Leukemia, Myeloid	1	0
hsa-mir-373	Leukemia, Myeloid	0	0
hsa-mir-199b	Leukemia, Myeloid	1	0
hsa-mir-20b	Leukemia, Myeloid	0	0
hsa-mir-192	Leukemia, Myeloid, Acute	0	0
hsa-mir-18b	Leukemia, Myeloid, Acute	0	0
hsa-mir-27b	Leukemia, Myeloid, Acute	1	0
hsa-mir-99a	Leukemia, Myeloid, Acute	0	0
hsa-mir-130a	Leukemia, Myeloid, Acute	1	0
hsa-mir-23b	Leukemia, Myeloid, Acute	1	0
hsa-mir-335	Leukemia, Myeloid, Acute	1	0
hsa-mir-375	Leukemia, Myeloid, Acute	1	0
hsa-mir-107	Leukemia, Myeloid, Acute	1	0
hsa-mir-124	Leukemia, Myeloid, Acute	0	0
hsa-mir-206	Leukemia, Myeloid, Acute	0	0
hsa-mir-122	Leukemia, Myeloid, Acute	1	0
hsa-mir-20b	Leukemia, Myeloid, Acute	0	0
hsa-mir-22	Leukemia, Myeloid, Acute	1	0
hsa-mir-191	Leukemia-Lymphoma, Adult T-Cell	0	0
hsa-mir-18b	Leukemia-Lymphoma, Adult T-Cell	1	0
hsa-mir-130a	Leukemia-Lymphoma, Adult T-Cell	0	0
hsa-mir-23b	Leukemia-Lymphoma, Adult T-Cell	1	0
hsa-mir-30e	Leukemia-Lymphoma, Adult T-Cell	0	0
hsa-mir-373	Leukemia-Lymphoma, Adult T-Cell	1	0
hsa-mir-22	Leukemia-Lymphoma, Adult T-Cell	1	0
hsa-mir-18b	Liver Cirrhosis	0	0
hsa-mir-130a	Liver Cirrhosis	0	0
hsa-mir-23b	Liver Cirrhosis	1	0
hsa-mir-335	Liver Cirrhosis	0	0
hsa-mir-107	Liver Cirrhosis	0	0
hsa-mir-20b	Liver Cirrhosis	0	0
hsa-mir-22	Liver Cirrhosis	1	0
hsa-mir-224	Liver Cirrhosis	1	0
hsa-mir-191	Liver Neoplasms	1	1
hsa-mir-192	Liver Neoplasms	0	0
hsa-mir-193b	Liver Neoplasms	0	0
hsa-mir-204	Liver Neoplasms	0	1
hsa-mir-18b	Liver Neoplasms	0	0
hsa-mir-196b	Liver Neoplasms	0	0
hsa-mir-27b	Liver Neoplasms	1	0
hsa-mir-342	Liver Neoplasms	0	0
hsa-mir-99a	Liver Neoplasms	0	0
hsa-mir-130a	Liver Neoplasms	0	0
hsa-mir-137	Liver Neoplasms	0	0
hsa-mir-23b	Liver Neoplasms	0	1
hsa-mir-335	Liver Neoplasms	0	0
hsa-mir-107	Liver Neoplasms	0	1
hsa-mir-124	Liver Neoplasms	1	1
hsa-mir-26a	Liver Neoplasms	1	1
hsa-mir-206	Liver Neoplasms	0	0
hsa-mir-30d	Liver Neoplasms	0	1
hsa-mir-30e	Liver Neoplasms	0	1
hsa-mir-140	Liver Neoplasms	0	0
hsa-mir-127	Liver Neoplasms	0	0
hsa-mir-212	Liver Neoplasms	0	0
hsa-mir-373	Liver Neoplasms	1	0
hsa-mir-199b	Liver Neoplasms	0	1
hsa-mir-20b	Liver Neoplasms	0	1
hsa-mir-22	Liver Neoplasms	1	1
hsa-mir-224	Liver Neoplasms	1	1
hsa-mir-193b	Lung Neoplasms	0	0
hsa-mir-99a	Lung Neoplasms	1	1
hsa-mir-130a	Lung Neoplasms	1	0
hsa-mir-23b	Lung Neoplasms	0	0
hsa-mir-122	Lung Neoplasms	1	0
hsa-mir-20b	Lung Neoplasms	0	1
hsa-mir-193b	Lupus Erythematosus, Systemic	0	0
hsa-mir-18b	Lupus Erythematosus, Systemic	1	0
hsa-mir-27b	Lupus Erythematosus, Systemic	0	0
hsa-mir-99a	Lupus Erythematosus, Systemic	0	0
hsa-mir-130a	Lupus Erythematosus, Systemic	0	0
hsa-mir-23b	Lupus Erythematosus, Systemic	0	0
hsa-mir-335	Lupus Erythematosus, Systemic	1	0
hsa-mir-375	Lupus Erythematosus, Systemic	0	0
hsa-mir-107	Lupus Erythematosus, Systemic	0	0
hsa-mir-206	Lupus Erythematosus, Systemic	0	0
hsa-mir-20b	Lupus Erythematosus, Systemic	0	0
hsa-mir-22	Lupus Erythematosus, Systemic	1	0
hsa-mir-193b	Lupus Vulgaris	0	0
hsa-mir-18b	Lupus Vulgaris	0	0
hsa-mir-27b	Lupus Vulgaris	0	0
hsa-mir-130a	Lupus Vulgaris	0	0
hsa-mir-23b	Lupus Vulgaris	0	0
hsa-mir-335	Lupus Vulgaris	0	0
hsa-mir-375	Lupus Vulgaris	0	0
hsa-mir-107	Lupus Vulgaris	0	0
hsa-mir-206	Lupus Vulgaris	0	0
hsa-mir-199b	Lupus Vulgaris	0	0
hsa-mir-20b	Lupus Vulgaris	0	0
hsa-mir-22	Lupus Vulgaris	0	0
hsa-mir-224	Lupus Vulgaris	0	0
hsa-mir-191	lymphoma	1	1
hsa-mir-193b	lymphoma	1	1
hsa-mir-27b	lymphoma	1	1
hsa-mir-99a	lymphoma	1	1
hsa-mir-130a	lymphoma	1	1
hsa-mir-137	lymphoma	0	1
hsa-mir-23b	lymphoma	1	1
hsa-mir-335	lymphoma	0	1
hsa-mir-375	lymphoma	0	1
hsa-mir-107	lymphoma	0	1
hsa-mir-206	lymphoma	0	1
hsa-mir-30e	lymphoma	1	1
hsa-mir-127	lymphoma	1	1
hsa-mir-199b	lymphoma	0	1
hsa-mir-22	lymphoma	1	1
hsa-mir-224	lymphoma	1	1
hsa-mir-191	Lymphoma, B-Cell	0	0
hsa-mir-18b	Lymphoma, B-Cell	1	0
hsa-mir-27b	Lymphoma, B-Cell	1	0
hsa-mir-99a	Lymphoma, B-Cell	0	0
hsa-mir-130a	Lymphoma, B-Cell	1	0
hsa-mir-23b	Lymphoma, B-Cell	1	0
hsa-mir-335	Lymphoma, B-Cell	0	0
hsa-mir-375	Lymphoma, B-Cell	0	0
hsa-mir-107	Lymphoma, B-Cell	0	0
hsa-mir-206	Lymphoma, B-Cell	0	0
hsa-mir-199b	Lymphoma, B-Cell	0	0
hsa-mir-20b	Lymphoma, B-Cell	1	0
hsa-mir-224	Lymphoma, B-Cell	1	0
hsa-mir-191	Lymphoma, Mantle-Cell	0	0
hsa-mir-30d	Lymphoma, Mantle-Cell	0	0
hsa-mir-191	Lymphoma, Primary Effusion	0	0
hsa-mir-18b	Lymphoma, Primary Effusion	1	0
hsa-mir-30e	Lymphoma, Primary Effusion	0	0
hsa-mir-191	Lymphoma, T-Cell	1	0
hsa-mir-18b	Lymphoma, T-Cell	1	0
hsa-mir-30d	Lymphoma, T-Cell	0	0
hsa-mir-30e	Lymphoma, T-Cell	0	0
hsa-mir-133b	medulloblastoma	0	0
hsa-mir-192	medulloblastoma	0	0
hsa-mir-18b	medulloblastoma	0	0
hsa-mir-27b	medulloblastoma	0	0
hsa-mir-99a	medulloblastoma	0	0
hsa-mir-130a	medulloblastoma	0	0
hsa-mir-23b	medulloblastoma	0	0
hsa-mir-335	medulloblastoma	0	0
hsa-mir-375	medulloblastoma	0	0
hsa-mir-107	medulloblastoma	0	0
hsa-mir-206	medulloblastoma	1	0
hsa-mir-30e	medulloblastoma	0	0
hsa-mir-122	medulloblastoma	0	0
hsa-mir-20b	medulloblastoma	0	0
hsa-mir-22	medulloblastoma	1	0
hsa-mir-133b	Melanoma	0	1
hsa-mir-192	Melanoma	0	1
hsa-mir-130a	Melanoma	0	1
hsa-mir-335	Melanoma	0	1
hsa-mir-206	Melanoma	1	0
hsa-mir-127	Melanoma	0	1
hsa-mir-199b	Melanoma	1	1
hsa-mir-224	Melanoma	1	1
hsa-mir-191	Mesothelioma	1	0
hsa-mir-193b	Mesothelioma	0	1
hsa-mir-18b	Mesothelioma	0	0
hsa-mir-27b	Mesothelioma	0	0
hsa-mir-99a	Mesothelioma	0	0
hsa-mir-130a	Mesothelioma	0	0
hsa-mir-137	Mesothelioma	0	0
hsa-mir-23b	Mesothelioma	0	1
hsa-mir-335	Mesothelioma	1	0
hsa-mir-375	Mesothelioma	0	0
hsa-mir-107	Mesothelioma	0	1
hsa-mir-206	Mesothelioma	0	1
hsa-mir-127	Mesothelioma	0	0
hsa-mir-199b	Mesothelioma	0	0
hsa-mir-22	Mesothelioma	0	0
hsa-mir-224	Mesothelioma	0	0
hsa-mir-133b	Mouth Neoplasms	0	0
hsa-mir-191	Mouth Neoplasms	0	0
hsa-mir-192	Mouth Neoplasms	0	0
hsa-mir-193b	Mouth Neoplasms	0	0
hsa-mir-18b	Mouth Neoplasms	0	0
hsa-mir-130a	Mouth Neoplasms	0	0
hsa-mir-23b	Mouth Neoplasms	0	0
hsa-mir-335	Mouth Neoplasms	0	0
hsa-mir-107	Mouth Neoplasms	0	0
hsa-mir-124	Mouth Neoplasms	0	0
hsa-mir-206	Mouth Neoplasms	0	0
hsa-mir-30e	Mouth Neoplasms	0	0
hsa-mir-373	Mouth Neoplasms	0	0
hsa-mir-122	Mouth Neoplasms	0	0
hsa-mir-199b	Mouth Neoplasms	0	0
hsa-mir-20b	Mouth Neoplasms	0	0
hsa-mir-22	Mouth Neoplasms	0	0
hsa-mir-224	Mouth Neoplasms	0	0
hsa-mir-193b	Multiple Myeloma	0	0
hsa-mir-18b	Multiple Myeloma	0	0
hsa-mir-27b	Multiple Myeloma	1	0
hsa-mir-99a	Multiple Myeloma	1	0
hsa-mir-130a	Multiple Myeloma	1	0
hsa-mir-23b	Multiple Myeloma	1	0
hsa-mir-375	Multiple Myeloma	0	0
hsa-mir-107	Multiple Myeloma	0	0
hsa-mir-206	Multiple Myeloma	0	0
hsa-mir-199b	Multiple Myeloma	0	0
hsa-mir-20b	Multiple Myeloma	0	0
hsa-mir-22	Multiple Myeloma	0	0
hsa-mir-224	Multiple Myeloma	0	0
hsa-mir-193b	Multiple Sclerosis	0	0
hsa-mir-18b	Multiple Sclerosis	0	0
hsa-mir-99a	Multiple Sclerosis	0	0
hsa-mir-130a	Multiple Sclerosis	0	0
hsa-mir-23b	Multiple Sclerosis	0	0
hsa-mir-335	Multiple Sclerosis	0	0
hsa-mir-206	Multiple Sclerosis	0	0
hsa-mir-20b	Multiple Sclerosis	0	0
hsa-mir-224	Multiple Sclerosis	0	0
hsa-mir-193b	Muscular Disorders, Atrophic	0	0
hsa-mir-18b	Muscular Disorders, Atrophic	0	0
hsa-mir-27b	Muscular Disorders, Atrophic	0	0
hsa-mir-23b	Muscular Disorders, Atrophic	0	0
hsa-mir-375	Muscular Disorders, Atrophic	0	0
hsa-mir-206	Muscular Disorders, Atrophic	0	0
hsa-mir-20b	Muscular Disorders, Atrophic	0	0
hsa-mir-224	Muscular Disorders, Atrophic	0	0
hsa-mir-193b	Myelodysplastic Syndromes	0	0
hsa-mir-18b	Myelodysplastic Syndromes	0	0
hsa-mir-27b	Myelodysplastic Syndromes	0	0
hsa-mir-130a	Myelodysplastic Syndromes	0	0
hsa-mir-23b	Myelodysplastic Syndromes	0	0
hsa-mir-335	Myelodysplastic Syndromes	0	0
hsa-mir-375	Myelodysplastic Syndromes	0	0
hsa-mir-107	Myelodysplastic Syndromes	0	0
hsa-mir-206	Myelodysplastic Syndromes	0	0
hsa-mir-20b	Myelodysplastic Syndromes	0	0
hsa-mir-22	Myelodysplastic Syndromes	1	0
hsa-mir-224	Myelodysplastic Syndromes	0	0
hsa-mir-193b	Myocardial Infarction	0	0
hsa-mir-18b	Myocardial Infarction	0	0
hsa-mir-27b	Myocardial Infarction	0	0
hsa-mir-130a	Myocardial Infarction	1	0
hsa-mir-23b	Myocardial Infarction	0	0
hsa-mir-335	Myocardial Infarction	0	0
hsa-mir-375	Myocardial Infarction	0	0
hsa-mir-107	Myocardial Infarction	1	0
hsa-mir-20b	Myocardial Infarction	0	0
hsa-mir-22	Myocardial Infarction	1	0
hsa-mir-224	Myocardial Infarction	0	0
hsa-mir-18b	Myotonic Dystrophy	0	0
hsa-mir-130a	Myotonic Dystrophy	0	0
hsa-mir-23b	Myotonic Dystrophy	1	0
hsa-mir-20b	Myotonic Dystrophy	0	0
hsa-mir-22	Myotonic Dystrophy	0	0
hsa-mir-224	Myotonic Dystrophy	0	0
hsa-mir-192	Nasopharyngeal Neoplasms	0	1
hsa-mir-193b	Nasopharyngeal Neoplasms	0	1
hsa-mir-27b	Nasopharyngeal Neoplasms	0	1
hsa-mir-99a	Nasopharyngeal Neoplasms	0	1
hsa-mir-130a	Nasopharyngeal Neoplasms	0	1
hsa-mir-23b	Nasopharyngeal Neoplasms	0	1
hsa-mir-335	Nasopharyngeal Neoplasms	0	1
hsa-mir-375	Nasopharyngeal Neoplasms	0	0
hsa-mir-107	Nasopharyngeal Neoplasms	0	1
hsa-mir-124	Nasopharyngeal Neoplasms	0	1
hsa-mir-206	Nasopharyngeal Neoplasms	0	1
hsa-mir-127	Nasopharyngeal Neoplasms	0	1
hsa-mir-122	Nasopharyngeal Neoplasms	0	1
hsa-mir-199b	Nasopharyngeal Neoplasms	0	1
hsa-mir-20b	Nasopharyngeal Neoplasms	0	1
hsa-mir-22	Nasopharyngeal Neoplasms	0	1
hsa-mir-224	Nasopharyngeal Neoplasms	0	0
hsa-mir-27b	Neoplasms	1	0
hsa-mir-130a	Neoplasms	1	0
hsa-mir-23b	Neoplasms	1	0
hsa-mir-375	Neoplasms	1	0
hsa-mir-107	Neoplasms	1	0
hsa-mir-133b	Neoplasms, Squamous Cell	0	0
hsa-mir-191	Neoplasms, Squamous Cell	0	0
hsa-mir-192	Neoplasms, Squamous Cell	0	0
hsa-mir-193b	Neoplasms, Squamous Cell	0	0
hsa-mir-18b	Neoplasms, Squamous Cell	0	0
hsa-mir-27b	Neoplasms, Squamous Cell	0	0
hsa-mir-99a	Neoplasms, Squamous Cell	0	0
hsa-mir-130a	Neoplasms, Squamous Cell	0	0
hsa-mir-137	Neoplasms, Squamous Cell	0	0
hsa-mir-335	Neoplasms, Squamous Cell	0	0
hsa-mir-375	Neoplasms, Squamous Cell	0	0
hsa-mir-107	Neoplasms, Squamous Cell	0	0
hsa-mir-124	Neoplasms, Squamous Cell	0	0
hsa-mir-206	Neoplasms, Squamous Cell	0	0
hsa-mir-30e	Neoplasms, Squamous Cell	0	0
hsa-mir-127	Neoplasms, Squamous Cell	0	0
hsa-mir-373	Neoplasms, Squamous Cell	0	0
hsa-mir-122	Neoplasms, Squamous Cell	0	0
hsa-mir-199b	Neoplasms, Squamous Cell	0	0
hsa-mir-20b	Neoplasms, Squamous Cell	0	0
hsa-mir-22	Neoplasms, Squamous Cell	0	0
hsa-mir-192	Neuroblastoma	1	0
hsa-mir-193b	Neuroblastoma	0	0
hsa-mir-18b	Neuroblastoma	0	0
hsa-mir-130a	Neuroblastoma	1	0
hsa-mir-23b	Neuroblastoma	0	0
hsa-mir-375	Neuroblastoma	1	0
hsa-mir-107	Neuroblastoma	0	0
hsa-mir-206	Neuroblastoma	0	0
hsa-mir-30e	Neuroblastoma	0	0
hsa-mir-127	Neuroblastoma	0	0
hsa-mir-122	Neuroblastoma	0	0
hsa-mir-199b	Neuroblastoma	0	0
hsa-mir-20b	Neuroblastoma	0	0
hsa-mir-22	Neuroblastoma	0	0
hsa-mir-224	Neuroblastoma	0	0
hsa-mir-193b	Osteosarcoma	0	0
hsa-mir-18b	Osteosarcoma	0	0
hsa-mir-27b	Osteosarcoma	0	0
hsa-mir-99a	Osteosarcoma	0	0
hsa-mir-130a	Osteosarcoma	0	0
hsa-mir-23b	Osteosarcoma	0	0
hsa-mir-335	Osteosarcoma	1	0
hsa-mir-375	Osteosarcoma	1	0
hsa-mir-107	Osteosarcoma	1	0
hsa-mir-206	Osteosarcoma	1	0
hsa-mir-122	Osteosarcoma	1	0
hsa-mir-199b	Osteosarcoma	0	0
hsa-mir-20b	Osteosarcoma	0	0
hsa-mir-22	Osteosarcoma	1	0
hsa-mir-224	Osteosarcoma	1	0
hsa-mir-18b	Ovarian Neoplasms	0	1
hsa-mir-27b	Ovarian Neoplasms	1	1
hsa-mir-137	Ovarian Neoplasms	1	1
hsa-mir-23b	Ovarian Neoplasms	1	1
hsa-mir-107	Ovarian Neoplasms	1	1
hsa-mir-124	Ovarian Neoplasms	1	1
hsa-mir-26a	Ovarian Neoplasms	1	1
hsa-mir-206	Ovarian Neoplasms	1	1
hsa-mir-373	Ovarian Neoplasms	1	1
hsa-mir-122	Ovarian Neoplasms	0	1
hsa-mir-199b	Ovarian Neoplasms	1	1
hsa-mir-193b	Pancreatic Neoplasms	1	1
hsa-mir-18b	Pancreatic Neoplasms	0	1
hsa-mir-27b	Pancreatic Neoplasms	1	1
hsa-mir-30b	Pancreatic Neoplasms	1	1
hsa-mir-130a	Pancreatic Neoplasms	1	1
hsa-mir-137	Pancreatic Neoplasms	0	1
hsa-mir-23b	Pancreatic Neoplasms	1	1
hsa-mir-335	Pancreatic Neoplasms	1	1
hsa-mir-206	Pancreatic Neoplasms	1	1
hsa-mir-30e	Pancreatic Neoplasms	0	1
hsa-mir-127	Pancreatic Neoplasms	0	1
hsa-mir-373	Pancreatic Neoplasms	1	1
hsa-mir-20b	Pancreatic Neoplasms	0	1
hsa-mir-22	Pancreatic Neoplasms	1	1
hsa-mir-193b	Parkinson Disease	0	0
hsa-mir-18b	Parkinson Disease	0	0
hsa-mir-27b	Parkinson Disease	0	0
hsa-mir-130a	Parkinson Disease	0	0
hsa-mir-23b	Parkinson Disease	0	0
hsa-mir-375	Parkinson Disease	0	0
hsa-mir-107	Parkinson Disease	0	0
hsa-mir-206	Parkinson Disease	0	0
hsa-mir-20b	Parkinson Disease	0	0
hsa-mir-224	Parkinson Disease	0	0
hsa-mir-191	Pituitary Neoplasms	0	0
hsa-mir-18b	Pituitary Neoplasms	0	0
hsa-mir-130a	Pituitary Neoplasms	0	0
hsa-mir-30d	Pituitary Neoplasms	0	0
hsa-mir-30e	Pituitary Neoplasms	0	0
hsa-mir-373	Pituitary Neoplasms	1	0
hsa-mir-199b	Pituitary Neoplasms	0	0
hsa-mir-20b	Pituitary Neoplasms	0	0
hsa-mir-191	Precursor Cell Lymphoblastic Leukemia-Lymphoma	1	0
hsa-mir-193b	Precursor Cell Lymphoblastic Leukemia-Lymphoma	1	0
hsa-mir-18b	Precursor Cell Lymphoblastic Leukemia-Lymphoma	1	0
hsa-mir-27b	Precursor Cell Lymphoblastic Leukemia-Lymphoma	1	0
hsa-mir-130a	Precursor Cell Lymphoblastic Leukemia-Lymphoma	0	0
hsa-mir-137	Precursor Cell Lymphoblastic Leukemia-Lymphoma	0	0
hsa-mir-23b	Precursor Cell Lymphoblastic Leukemia-Lymphoma	1	0
hsa-mir-335	Precursor Cell Lymphoblastic Leukemia-Lymphoma	1	0
hsa-mir-375	Precursor Cell Lymphoblastic Leukemia-Lymphoma	0	0
hsa-mir-107	Precursor Cell Lymphoblastic Leukemia-Lymphoma	1	0
hsa-mir-206	Precursor Cell Lymphoblastic Leukemia-Lymphoma	0	0
hsa-mir-30e	Precursor Cell Lymphoblastic Leukemia-Lymphoma	0	0
hsa-mir-20b	Precursor Cell Lymphoblastic Leukemia-Lymphoma	1	0
hsa-mir-22	Precursor Cell Lymphoblastic Leukemia-Lymphoma	1	0
hsa-mir-224	Precursor Cell Lymphoblastic Leukemia-Lymphoma	1	0
hsa-mir-193b	Pre-Eclampsia	0	0
hsa-mir-18b	Pre-Eclampsia	0	0
hsa-mir-27b	Pre-Eclampsia	0	0
hsa-mir-130a	Pre-Eclampsia	0	0
hsa-mir-23b	Pre-Eclampsia	0	0
hsa-mir-335	Pre-Eclampsia	1	0
hsa-mir-375	Pre-Eclampsia	0	0
hsa-mir-107	Pre-Eclampsia	0	0
hsa-mir-206	Pre-Eclampsia	0	0
hsa-mir-199b	Pre-Eclampsia	0	0
hsa-mir-22	Pre-Eclampsia	0	0
hsa-mir-224	Pre-Eclampsia	0	0
hsa-mir-191	Prolactinoma	0	0
hsa-mir-18b	Prolactinoma	0	0
hsa-mir-107	Prolactinoma	0	0
hsa-mir-30d	Prolactinoma	0	0
hsa-mir-30e	Prolactinoma	0	0
hsa-mir-373	Prolactinoma	0	0
hsa-mir-20b	Prolactinoma	0	0
hsa-mir-22	Prolactinoma	1	0
hsa-mir-192	Prostatic Neoplasms	0	0
hsa-mir-18b	Prostatic Neoplasms	0	0
hsa-mir-206	Prostatic Neoplasms	0	0
hsa-mir-30e	Prostatic Neoplasms	0	0
hsa-mir-199b	Prostatic Neoplasms	0	0
hsa-mir-20b	Prostatic Neoplasms	0	0
hsa-mir-18b	Psoriasis	0	0
hsa-mir-130a	Psoriasis	1	0
hsa-mir-23b	Psoriasis	0	0
hsa-mir-22	Psoriasis	0	0
hsa-mir-18b	Pulmonary Disease, Chronic Obstructive	0	0
hsa-mir-133b	Rectal Neoplasms	0	0
hsa-mir-191	Rectal Neoplasms	0	0
hsa-mir-192	Rectal Neoplasms	0	0
hsa-mir-193b	Rectal Neoplasms	0	0
hsa-mir-18b	Rectal Neoplasms	1	0
hsa-mir-27b	Rectal Neoplasms	0	0
hsa-mir-342	Rectal Neoplasms	0	0
hsa-mir-99a	Rectal Neoplasms	0	0
hsa-mir-130a	Rectal Neoplasms	0	0
hsa-mir-23b	Rectal Neoplasms	0	0
hsa-mir-335	Rectal Neoplasms	0	0
hsa-mir-375	Rectal Neoplasms	1	0
hsa-mir-107	Rectal Neoplasms	0	0
hsa-mir-124	Rectal Neoplasms	0	0
hsa-mir-26a	Rectal Neoplasms	0	0
hsa-mir-206	Rectal Neoplasms	0	0
hsa-mir-30d	Rectal Neoplasms	0	0
hsa-mir-30e	Rectal Neoplasms	0	0
hsa-mir-127	Rectal Neoplasms	0	0
hsa-mir-373	Rectal Neoplasms	0	0
hsa-mir-122	Rectal Neoplasms	0	0
hsa-mir-199b	Rectal Neoplasms	0	0
hsa-mir-20b	Rectal Neoplasms	0	0
hsa-mir-22	Rectal Neoplasms	0	0
hsa-mir-224	Rectal Neoplasms	0	0
hsa-mir-133b	Retinoblastoma	0	0
hsa-mir-191	Retinoblastoma	0	1
hsa-mir-193b	Retinoblastoma	0	0
hsa-mir-18b	Retinoblastoma	0	1
hsa-mir-27b	Retinoblastoma	0	0
hsa-mir-99a	Retinoblastoma	0	0
hsa-mir-130a	Retinoblastoma	0	0
hsa-mir-137	Retinoblastoma	0	0
hsa-mir-23b	Retinoblastoma	0	1
hsa-mir-335	Retinoblastoma	0	1
hsa-mir-375	Retinoblastoma	0	1
hsa-mir-107	Retinoblastoma	0	0
hsa-mir-206	Retinoblastoma	0	0
hsa-mir-30e	Retinoblastoma	0	1
hsa-mir-127	Retinoblastoma	0	0
hsa-mir-373	Retinoblastoma	1	0
hsa-mir-122	Retinoblastoma	0	1
hsa-mir-199b	Retinoblastoma	0	0
hsa-mir-20b	Retinoblastoma	0	0
hsa-mir-22	Retinoblastoma	0	1
hsa-mir-224	Retinoblastoma	0	1
hsa-mir-191	Salivary Gland Neoplasms	0	0
hsa-mir-193b	Salivary Gland Neoplasms	0	0
hsa-mir-18b	Salivary Gland Neoplasms	0	0
hsa-mir-27b	Salivary Gland Neoplasms	0	0
hsa-mir-342	Salivary Gland Neoplasms	0	0
hsa-mir-99a	Salivary Gland Neoplasms	0	0
hsa-mir-130a	Salivary Gland Neoplasms	0	0
hsa-mir-137	Salivary Gland Neoplasms	0	0
hsa-mir-335	Salivary Gland Neoplasms	0	0
hsa-mir-107	Salivary Gland Neoplasms	0	0
hsa-mir-206	Salivary Gland Neoplasms	0	0
hsa-mir-30e	Salivary Gland Neoplasms	0	0
hsa-mir-127	Salivary Gland Neoplasms	0	0
hsa-mir-122	Salivary Gland Neoplasms	0	0
hsa-mir-199b	Salivary Gland Neoplasms	0	0
hsa-mir-22	Salivary Gland Neoplasms	0	0
hsa-mir-224	Salivary Gland Neoplasms	0	0
hsa-mir-191	Sarcoma, Ewing	0	0
hsa-mir-30d	Sarcoma, Ewing	0	0
hsa-mir-191	Sarcoma, Kaposi	0	0
hsa-mir-18b	Sarcoma, Kaposi	0	0
hsa-mir-130a	Sarcoma, Kaposi	0	0
hsa-mir-23b	Sarcoma, Kaposi	0	0
hsa-mir-335	Sarcoma, Kaposi	1	0
hsa-mir-107	Sarcoma, Kaposi	0	0
hsa-mir-30e	Sarcoma, Kaposi	0	0
hsa-mir-373	Sarcoma, Kaposi	0	0
hsa-mir-199b	Sarcoma, Kaposi	1	0
hsa-mir-20b	Sarcoma, Kaposi	0	0
hsa-mir-22	Sarcoma, Kaposi	0	0
hsa-mir-224	Sarcoma, Kaposi	0	0
hsa-mir-193b	Schizophrenia	0	0
hsa-mir-18b	Schizophrenia	0	0
hsa-mir-27b	Schizophrenia	0	0
hsa-mir-130a	Schizophrenia	0	0
hsa-mir-23b	Schizophrenia	0	0
hsa-mir-335	Schizophrenia	1	0
hsa-mir-375	Schizophrenia	0	0
hsa-mir-107	Schizophrenia	0	0
hsa-mir-22	Schizophrenia	1	0
hsa-mir-224	Schizophrenia	0	0
hsa-mir-18b	Sepsis	0	0
hsa-mir-130a	Sepsis	0	0
hsa-mir-30a	Stomach Neoplasms	0	0
hsa-mir-99a	Stomach Neoplasms	0	0
hsa-mir-23b	Stomach Neoplasms	0	0
hsa-mir-26a	Stomach Neoplasms	0	0
hsa-mir-30e	Stomach Neoplasms	0	0
hsa-mir-192	Thyroid Neoplasms	0	1
hsa-mir-193b	Thyroid Neoplasms	0	1
hsa-mir-18b	Thyroid Neoplasms	0	1
hsa-mir-27b	Thyroid Neoplasms	0	1
hsa-mir-99a	Thyroid Neoplasms	0	1
hsa-mir-23b	Thyroid Neoplasms	0	1
hsa-mir-335	Thyroid Neoplasms	0	1
hsa-mir-107	Thyroid Neoplasms	0	1
hsa-mir-124	Thyroid Neoplasms	0	1
hsa-mir-26a	Thyroid Neoplasms	0	1
hsa-mir-206	Thyroid Neoplasms	1	1
hsa-mir-30e	Thyroid Neoplasms	0	1
hsa-mir-20b	Thyroid Neoplasms	0	1
hsa-mir-224	Thyroid Neoplasms	1	0
hsa-mir-193b	Tuberculosis, Pulmonary	0	0
hsa-mir-18b	Tuberculosis, Pulmonary	0	0
hsa-mir-27b	Tuberculosis, Pulmonary	0	0
hsa-mir-130a	Tuberculosis, Pulmonary	0	0
hsa-mir-23b	Tuberculosis, Pulmonary	0	0
hsa-mir-335	Tuberculosis, Pulmonary	0	0
hsa-mir-375	Tuberculosis, Pulmonary	0	0
hsa-mir-107	Tuberculosis, Pulmonary	0	0
hsa-mir-206	Tuberculosis, Pulmonary	1	0
hsa-mir-20b	Tuberculosis, Pulmonary	1	0
hsa-mir-22	Tuberculosis, Pulmonary	0	0
hsa-mir-224	Tuberculosis, Pulmonary	0	0
hsa-mir-191	Urinary Bladder Neoplasms	1	0
hsa-mir-193b	Urinary Bladder Neoplasms	0	0
hsa-mir-18b	Urinary Bladder Neoplasms	0	0
hsa-mir-30c	Urinary Bladder Neoplasms	0	0
hsa-mir-130a	Urinary Bladder Neoplasms	1	0
hsa-mir-137	Urinary Bladder Neoplasms	1	0
hsa-mir-23b	Urinary Bladder Neoplasms	1	0
hsa-mir-335	Urinary Bladder Neoplasms	1	0
hsa-mir-375	Urinary Bladder Neoplasms	0	0
hsa-mir-124	Urinary Bladder Neoplasms	1	0
hsa-mir-26a	Urinary Bladder Neoplasms	1	0
hsa-mir-206	Urinary Bladder Neoplasms	1	0
hsa-mir-30e	Urinary Bladder Neoplasms	0	0
hsa-mir-122	Urinary Bladder Neoplasms	1	0
hsa-mir-20b	Urinary Bladder Neoplasms	1	0
hsa-mir-22	Urinary Bladder Neoplasms	0	0
hsa-mir-191	Uterine Cervical Neoplasms	0	0
hsa-mir-192	Uterine Cervical Neoplasms	0	0
hsa-mir-18b	Uterine Cervical Neoplasms	0	0
hsa-mir-27b	Uterine Cervical Neoplasms	1	0
hsa-mir-99a	Uterine Cervical Neoplasms	0	0
hsa-mir-130a	Uterine Cervical Neoplasms	1	0
hsa-mir-335	Uterine Cervical Neoplasms	0	0
hsa-mir-107	Uterine Cervical Neoplasms	1	0
hsa-mir-124	Uterine Cervical Neoplasms	1	0
hsa-mir-26a	Uterine Cervical Neoplasms	0	0
hsa-mir-206	Uterine Cervical Neoplasms	0	0
hsa-mir-30e	Uterine Cervical Neoplasms	0	0
hsa-mir-127	Uterine Cervical Neoplasms	0	0
hsa-mir-122	Uterine Cervical Neoplasms	0	0
hsa-mir-199b	Uterine Cervical Neoplasms	0	0
hsa-mir-22	Uterine Cervical Neoplasms	0	0
hsa-mir-224	Uterine Cervical Neoplasms	0	0
